# Supplementary material for: Inadequate Vitamin C Intake and Intestinal Inflammation Are Associated with Multiple Micronutrient Deficiency in Young Children: Results from a Multi-Country Birth Cohort Study
Source: Nutrients. 2022 Mar 28;14(7):1408. doi: 10.3390/nu14071408 (PMC9003322; doi:10.3390/nu14071408)
Supplement: Supplementary file 1 [file nutrients-14-01408-s001.zip]

Archive with 1 entries (1 files):
- nutrients-1611003-supplementary.pdf
